# Supplementary material for: Insights on Host–Parasite Immunomodulation Mediated by Extracellular Vesicles of Cutaneous Leishmania shawi and Leishmania guyanensis
Source: Cells. 2023 Apr 7;12(8):1101. doi: 10.3390/cells12081101 (PMC10137031; doi:10.3390/cells12081101)
Supplement: Supplementary file 1 [file cells-12-01101-s001.zip]

Archive with 6 entries (6 files):
- Supplementary Figure S1.tif
- Supplementary Figure S2.tif
- Supplementary Figure S3.tif
- Supplementary Figure S4.tif
- Supplementary Materials Captions.pdf
- Supplementary Table S1.tif
